# Supplementary material for: Performance of 24-hour urinary creatinine excretion-estimating equations in relation to measured 24-hour urinary creatinine excretion in hospitalized hypertensive patients
Source: Sci Rep. 2019 Mar 5;9:3593. doi: 10.1038/s41598-019-40416-w (PMC6401114; doi:10.1038/s41598-019-40416-w)
Supplement: Supplementary file 2 — Dataset [file 41598_2019_40416_MOESM2_ESM.xlsx]

## Sheet: Arkusz1
age (years)	gender (m = male, K = female)	height (cm)	weight (kg)	24hr urinary creatinine (g/d)
84	M		66	0.81
65	K	165	68	0.9
20	M	187	71	1.3
75	K	156	68	1.12
49	K	160	51	0.38
55	K		64.6	0.6
23	M	176	87	2.35
51	M	165	100	1.42
43	M	183	80	1.71
25	K	155	93	0.47
42	M	178	118.5	2.76
32	K	158	69	1.12
55	K	165	65	0.8
61	M		71	1.48
37	M	187	84	1.19
29	M		65	1.43
61	K	170	68	1.35
78	K	156	80	0.57
37	M	172	90	1.79
60	K		60	0.97
39	M	176	104	1.12
55	K	170	65	1.1
57	K	168	70	1.26
57	K	156	94	0.97
69	M	176	80.5	1.28
27	M	160	96	1.16
52	M	172	105	2.12
54	M	178	70	1.47
75	K	164	64	0.67
61	K	160	73	1.14
68	K	159	85	0.88
61	K	164	100	0.93
67	K	163	90	1.02
86	K	145	50	0.62
72	K	160	72	0.87
86	M		82	0.48
72	M	170	81	1.35
28	K	162	65	1.2
28	K	170	70	1.41
56	K	170	82	0.86
75	M	178	77	1.22
48	K	160	64	1.22
34	K	175	50	1.16
18	M	180	104	1.9
79	M	172	75	0.76
64	K	164	70	0.29
35	K	162	52	1.13
65	K		57	1.09
83	M	170	92.7	1.12
80	K	169	79	1.03
33	M	175	90	0.9
67	M	178	83	1.52
39	M	179	100	1.37
64	K	144	68	0.7
69	K	165	130	1.24
58	K	164	74	0.57
73	K	158	84	0.9
63	M	180	117	2.61
74	K	164	72	0.75
45	M	170	70	1.6
57	K	163	105	1.52
50	K	164	63	0.94
62	K	158	68	0.95
52	M	175	100	1.58
76	K	155	42	0.77
51	K	152	96	1.05
64	M	170	78	1.6
61	K	158	90	0.89
57	M	165	84	1.39
63	K	164	84	0.84
58	K	169	74	1.1
39	K	160	85	1.44
75	K		78.4	0.4
60	K		92.4	1.13
81	K	150	74	0.47
49	K	156	75	1.2
59	M	170	97	1.63
54	M	175	100	1.54
45	M	180	85	1.48
60	K	158	69	1.05
62	M	176	85	1.88
64	M	172	85	1.29
74	K		91	0.76
71	K	165	70	0.91
41	M	170	90	1.45
74	M	176	106	1.4
75	K		63	0.76
63	K	159	60	1.13
70	M	176	102	1.19
44	K	163	60	0.98
47	K	174	90.6	1.22
69	K	156	78	1.25
29	M		85.2	1.51
73	M		89	1.32
28	K	165	63	1.07
51	K	164	89	1.67
23	M	185	95	0.96
46	K	158	48	0.67
61	M	174	78	2.05
70	M	172	74	1.14
38	K	165	76	1.24
94	K	154	64	0.52
55	K	164	72	1.22
47	K	162	81	1.11
45	M	172	80	1.05
37	K	158	65	0.91
53	M	182	110	1.69
23	M	181	78	1.84
45	M	176	84	1.18
49	K		113	0.36
47	M	176	90	1.81
19	M	190	119	2.59
55	K	158	82	1.24
37	M	178	82	1.17
52	K	157	59	0.88
77	K		55.5	0.63
72	K		78	1.15
76	M	176	89	0.54
25	M	176	100	2.83
53	K	158	75	0.96
82	M	167	82	1.33
37	K	163	61	1.06
53	K	164	80	1.25
56	M	176	83	1.85
22	M	182	100	2.07
53	K	174	90	0.63
35	M	173	94	2.61
62	K	164	67	1.1
24	K	170	68	1.08
68	K	158	70	1.37
43	M	176	87	2.21
54	K		73	1.3
62	K	156	79	0.92
35	M	177	72	0.55
75	K	156	56	0.9
69	K	162	83	0.96
57	M	173	93	1.01
63	K	162	62	0.83
73	K		87.5	0.64
52	K	170	72	1.12
46	M	188	107	2.35
58	M	173	85	1.92
54	M	185	80	0.93
37	K	160	58	0.74
50	K	158	68	0.91
71	M		76.2	0.69
61	M	182	120.5	1.94
59	K	152	70	0.99
60	M	180	116	1.9
19	M	185	62	0.62
63	K	164	67	0.53
76	K	158	79	1.1
80	K	155	60	0.87
60	K	164	72	1.07
42	K	156	125	1.22
42	K	156	125	1.21
55	M	185	114	1.47
62	K	162	65	0.91
44	M	176	100	1.84
61	K		47	0.77
62	K	167	73	0.97
44	M	170	80	1.66
76	K		60	0.75
53	M	182	92	2.18
57	K	164	72	1
68	K	153	57.5	0.98
40	K	177	105	1.35
75	K	154	62	0.8
64	M	180	108.5	1.55
44	M	174	94	1.83
44	M	174	94	1.04
53	K	164	71	0.93
78	K	155	58	0.97
72	K	165	95	0.52
18	M	177	80	2.06
89	K		62.7	0.51
56	M	170	78.8	1.57
42	M	169	72	1.94
54	K	165	59	0.91
59	K	162	70	0.69
43	K	165	69	0.65
62	K	164	101	1.06
57	K	165	85	1.32
16	M	177	93	0.54
69	M		78.5	0.6
75	K		74	0.62
46	K		68	0.58
26	M		85.6	2.14
62	K	164	67	0.59
70	K		55	0.64
56	M	170	100	2.66
35	M	172	98.9	2.15
49	K	170	73	1.36
31	M	186	95	1.16
70	K	146	89.6	0.93
31	K	164	70	1.24
62	K	162	71	0.94
52	K	164	104	1.09
39	M	172	110	1.68
37	M	180	100	2.4
51	M	176	98	1.56
49	K	163	76	1.11
64	K	154	63	1.11
46	K	167	67	0.9
32	M	184	94	2.35
52	K	170	82	1.38
47	K	178	115	1.79
68	K	172	93	1.14
76	K	158	71.7	0.83
47	K		75.9	1
49	K	182	98	1.2
69	K	159	79	1.17
56	K	164	52	0.81
42	K	172	114	1.08
29	K	160	50	1.31
53	M	172	64	1.26
84	K	160	55	0.61
75	K	166	68	1.14
38	K	165	70	1.22
78	K	156	53	0.62
64	M		99.4	1.49
39	M	191	97	2.49
65	K	163	78.1	1.28
60	M	186	100	1.95
51	M	170	92	1.32
42	M	182	90	1.84
79	K	156	61	0.31
51	M	174	100	2
46	K	176	92.5	1.06
66	K	167	68	1.35
49	K	164	65	0.95
64	K	156	73	0.87
58	M	161	78	1.26
30	M	176	96	2.21
77	M		92	1.87
59	K	164	78	1.05
57	K	164	80	1.15
56	K	157	81.5	1.37
36	K	174	110	0.96
64	M	168	105	1.24
75	K	167	54	0.65
67	K	156	75	1.09
55	K	159	78	1.06
36	K	164	65	1.1
83	K		55	0.64
27	K	170	53	1.68
56	K	164	74	1.6
54	K	158	64	0.67
72	M	174	84	1.7
43	K	158	57	1.25
67	K	160	75	0.84
49	K	164	72	1.4
69	M	182	77	1.6
65	K	155	85	1
31	M	162	81	2.06
64	K	158	75	0.87
32	K	168	109	1.64
55	M	172	92	1.51
33	K	158	90	1.22
38	M	180	85	1.91
55	M	182	85	1.62
62	M	170	83	1.92
78	K	160	70	0.87
31	M	188	94	1.91
34	M	174	102	1.46
59	K	170	93	1.48
27	M	173	80	1.27
48	K	164	76	1.39
53	M	176	90	1.73
60	M	168	70	1.21
66	M	171	95.8	1.67
33	M	180	102	2.14
63	M	182	108	1.94
74	K	157	60	0.57
42	M	180	78	1.62
54	M	178	100	1.7
60	M		100	1.98
43	K	176	102.5	1.54
48	M	180	89	2.04
42	M	168	80	1.52
53	K	165	118	0.92
46	K		71	1.04
57	K	154	87	0.82
66	M	175	90	1.51
57	M	178	88	2.11
50	M	174	52	0.59
70	K		74	0.7
51	M	175	120	2.58
46	K	160	62	0.94
67	M	196	140	2.07
35	M	185	93	1.87
27	K	160	45	0.99
53	M	180	83	1.21
